# Supplementary material for: Metabarcoding Analysis of Harmful Algal Bloom Species in the Western Pacific Seamount Regions
Source: Int J Environ Res Public Health. 2021 Oct 31;18(21):11470. doi: 10.3390/ijerph182111470 (PMC8582749; doi:10.3390/ijerph182111470)
Supplement: Supplementary file 1 [file ijerph-18-11470-s001.zip]

Archive with 1 entries (1 files):
- ijerph-1410758-supplementary.pdf
